# Supplementary material for: Capturing technological crossovers between clay crafts: An archaeometric perspective on the emergence of workshop production in Late Iron Age northern Spain
Source: PLoS One. 2023 May 5;18(5):e0283343. doi: 10.1371/journal.pone.0283343 (PMC10162541; doi:10.1371/journal.pone.0283343)
Supplement: S4 File — Excel file with raw data in separate sheets; S4.1: table with samples and descriptions, S4.2: ICP-MS raw data in parts per million (ppm), S4.3: XRF raw data for Monte Bernorio samples in ppm, S4.4: XRF raw data for El Cerrito samples in ppm, S4.5: CV data for Monte Bernorio samples based on ICP-MS weights, S4.6: CV data for El Cerrito based on ICP-MS weights, S4.7: combined ICP-MS data of wheel-made samples for Fig 8. (XLSX) [file pone.0283343.s004.xlsx]

## Sheet: S4_1
Site	Sample nr.	Analytical technique	Fabric	Type	Shaping method
El Cerrito	C1.1	TSCP, XRF, ICP-MS	C2.1	Body sherd	Wheel-made
El Cerrito	C1.2	TSCP, XRF	C2.1	Body sherd	Wheel-made
El Cerrito	C1.3	TSCP, XRF, ICP-MS	C2.1	Body sherd	Wheel-made
El Cerrito	C1.4	TSCP, XRF	C2.1	Body sherd	Wheel-made
El Cerrito	C1.5	TSCP, XRF, SEM-EDS	C1.1	Body sherd	Wheel-made
El Cerrito	C1.6	TSCP, XRF	C3.1	Body sherd	Wheel-made
El Cerrito	C1.7	TSCP, XRF	C2.3	Body sherd	Wheel-made
El Cerrito	C1.8	TSCP, XRF, XRD	C2.2	Body sherd	Wheel-made
El Cerrito	C1.9	TSCP	C2.2	Body sherd	Wheel-made
El Cerrito	C1.10	TSCP, XRF	C2.1	Body sherd	Wheel-made
El Cerrito	C1.11	TSCP, XRF, ICP-MS, XRD	C2.1	Body sherd	Wheel-made
El Cerrito	C1.12	TSCP, XRF	C2.1	Body sherd	Wheel-made
El Cerrito	C1.13	TSCP, XRF, ICP-MS	C3.1	Body sherd	Wheel-made
El Cerrito	C1.14	TSCP, XRF, ICP-MS, SEM-EDS	C2.1	Body sherd	Wheel coiled?
El Cerrito	C1.15	TSCP, XRF	C2.1	Body sherd	Wheel-made
El Cerrito	C6.1	TSCP, XRF	C2.1	Body sherd	Wheel-coiled?
El Cerrito	C6.2	TSCP, XRF	C2.1	Body sherd	Wheel-coiled?
El Cerrito	C6.3	TSCP, XRF, ICP-MS, SEM-EDS, XRD	C2.1	Body sherd	Wheel-thrown
El Cerrito	C6.4	TSCP, XRF	C3.2	Body sherd	Wheel-coiled?
El Cerrito	C6.5	TSCP, XRF, ICP-MS	C2.1	Body sherd	Wheel-thrown
El Cerrito	C6.6	TSCP, XRF	C3.1	Body sherd	Wheel-coiled?
El Cerrito	C7.1	TSCP, XRF, ICP-MS, SEM-EDS, XRD	C2.1	Body sherd	Wheel-coiled?
El Cerrito	C7.2	TSCP, XRF	C3.1	Body sherd	Wheel-coiled?
El Cerrito	C8.1	TSCP, XRF, SEM-EDS, XRD	C3.1	Body sherd	Wheel-coiled?
El Cerrito	C9.1	TSCP, XRF, XRD	C1.2	Rim, imitation Campaniense	Wheel-thrown?
El Cerrito	C10.1	TSCP, XRF	C4.2	Body sherd	Handmade
El Cerrito	C10.2	TSCP, XRF, ICP-MS, XRD	C4.1	Body sherd	Handmade
El Cerrito	C11.1	TSCP, XRF, ICP-MS, XRD	C4.1	Hand-made body sherd embedded in combustion chamber	Handmade
El Cerrito	C11.2	TSCP, XRF, SEM-EDS	C4.1	Hand-made body sherd embedded in combustion chamber	Handmade
El Cerrito	C12.1	TSCP, XRF, ICP-MS	C4.1	Body sherd	Handmade
El Cerrito	C12.2	TSCP, XRF, ICP-MS, SEM-EDS	C4.2	Body sherd	Handmade
El Cerrito	C12.3	TSCP, XRF, ICP-MS, XRD	C4.2	Body sherd	Handmade
El Cerrito	C13.1	TSCP, XRF, XRD	C5	Body sherd	Handmade
El Cerrito	C13.2	TSCP, XRF, ICP-MS, SEM-EDS	C5	Body sherd	Handmade
El Cerrito	C13.3	TSCP, XRF, ICP-MS, XRD	C5	Base	Handmade
El Cerrito	C13.4	TSCP, XRF, ICP-MS	C4.1	Body sherd	Handmade
El Cerrito	C13.5	TSCP, XRF	C4.1	Body sherd	Handmade
El Cerrito	C13.6	TSCP, XRF	C4.2	Body sherd	Handmade
El Cerrito	C13.7	TSCP, XRF	C4.2	Body sherd	Handmade
El Cerrito	C13.8	TSCP, XRF, XRD	C4.2	Body sherd	Handmade
El Cerrito	C14.1	TSCP, XRF	C4.2	Body sherd	Handmade
El Cerrito	C14.2	TSCP, XRF	C4.2	Body sherd	Handmade
El Cerrito	C14.3	TSCP, XRF, XRD	C4.2	Body sherd	Handmade
El Cerrito	CBM1	TSCP, XRF	C6.2	Calcified material next to the dome, plaster to glue adobe blocks together
El Cerrito	CBM2	XRF		Combustion chamber - calcified plaster with finger impressions
El Cerrito	CBM3	XRF		Combustion chamber - mortar with imprints
El Cerrito	CBM4	XRF		Interior of dome of combustion chamber
El Cerrito	CBM5	XRF		Combustion chamber fragments of calcified brick
El Cerrito	CBM6	XRF		Brick dust of adobe combustion chamber
El Cerrito	CBM7	XRF		Fill of interior of combustion chamber
El Cerrito	CBM8	XRF		Sample of sand on top of combustion chamber.
El Cerrito	CBM9	XRF		Fragment of fired adobe
El Cerrito	CBM10	TSCP, XRF	C6.1	Fired adobe fragments from inside the building, construction material of walls of house
El Cerrito	CP2.1	TSCP, XRF	C6.2	Handmade pottery	Handmade
El Cerrito	CP2.2	TSCP, XRF	C6.2	Handmade pottery	Handmade
El Cerrito	CP3	TSCP, XRF	C6.2	Kiln	Handmade
El Cerrito	CP4.1	TSCP, XRF	C6.2	Handmade pottery embedded in the walls of the kiln, in the dome	Handmade
El Cerrito	CP4.2	TSCP, XRF	C6.2	Handmade pottery embedded in the walls of the kiln, in the dome	Handmade
El Cerrito	CP4.3	TSCP, XRF	C6.2	Handmade pottery embedded in the walls of the kiln, in the dome	Handmade
El Cerrito	CP5	TSCP, XRF	C6.2	Fragment of dome	Handmade
El Cerrito	CG1	XRF, ICP-MS
El Cerrito	CG2	XRF, ICP-MS
El Cerrito	CG3	XRF
El Cerrito	CG4	XRF, ICP-MS
El Cerrito	CG5	XRF, ICP-MS
Monte Bernorio	MB1.1	TSCP, XRF, ICP-MS, XRD	M1.2	Body sherd	Wheel-coiled
Monte Bernorio	MB1.2	TSCP, XRF, ICP-MS, XRD	M1.1	Body sherd	Wheel-thrown?
Monte Bernorio	MB1.3	TSCP, XRF, ICP-MS, XRD	M1.1	Body sherd	Wheel-coiled
Monte Bernorio	MB1.4	TSCP, XRF	M1.1	Base (amphora?)	Wheel-thrown?
Monte Bernorio	MB1.5	TSCP, XRF, SEM-EDS	M1.1	Body sherd	Wheel-coiled
Monte Bernorio	MB1.6	TSCP, XRF	M1.1	Body sherd	Wheel-coiled?
Monte Bernorio	MB1.7	TSCP, XRF	M1.1	Body sherd	Wheel-coiled?
Monte Bernorio	MB1.8	TSCP, XRF, ICP-MS	M1.1	Body sherd	Wheel-coiled
Monte Bernorio	MB1.9	TSCP, XRF, ICP-MS	M1.2	Body sherd	Wheel-thrown?
Monte Bernorio	MB1.10	TSCP, XRF, XRD	M1.3	Body sherd	Wheel-coiled
Monte Bernorio	MB1.11	TSCP, XRF, ICP-MS, XRD	M1.1	Body sherd	Wheel-thrown?
Monte Bernorio	MB1.12	TSCP, XRF	M1.3	Rim	Wheel-thrown
Monte Bernorio	MB1.13	TSCP, XRF	M1.1	Body sherd	Wheel-thrown?
Monte Bernorio	MB1.14	TSCP, XRF, SEM-EDS	M1.1	Body sherd	Wheel-coiled
Monte Bernorio	MB1.15	TSCP, XRF	M1.2	Body sherd	Wheel-thrown?
Monte Bernorio	MB1.16	TSCP, XRF, ICP-MS, SEM-EDS	M1.1	Body sherd	Wheel-coiled
Monte Bernorio	MB1.17	TSCP, XRF	M1.2	Body sherd	Wheel-thrown?
Monte Bernorio	MB1.18	TSCP, XRF	M1.2	Body sherd	Wheel-thrown?
Monte Bernorio	MB1.19	TSCP, XRF	M1.1	Body sherd	Wheel-coiled
Monte Bernorio	MB1.20	TSCP, XRF	M1.2	Body sherd	Wheel-coiled
Monte Bernorio	MB1.21	TSCP, XRF, ICP-MS, SEM-EDS, XRD	M1.2	Body sherd	Wheel-coiled
Monte Bernorio	MB2.1	TSCP, XRF, ICP-MS, XRD	M4	Body sherd	Handmade
Monte Bernorio	MB2.2	TSCP, XRF, ICP-MS, SEM-EDS	M4	Body sherd	Handmade
Monte Bernorio	MB2.3	TSCP, XRF, SEM-EDS	M2.2	Body sherd	Handmade
Monte Bernorio	MB2.4	TSCP, XRF, ICP-MS, XRD	M4	Body sherd	Handmade
Monte Bernorio	MB2.5	TSCP, XRF	M4	Body sherd	Handmade
Monte Bernorio	MB2.6	TSCP, XRF	M4	Body sherd	Handmade
Monte Bernorio	MB2.7	TSCP, XRF	M4	Body sherd	Handmade
Monte Bernorio	MB2.8	TSCP, XRF, ICP-MS	M4	Body sherd	Handmade
Monte Bernorio	MB2.9	TSCP, XRF, ICP-MS, XRD	M4	Body sherd	Handmade
Monte Bernorio	MB2.10	TSCP, XRF, ICP-MS	M2.3	Body sherd	Handmade
Monte Bernorio	MB2.11	TSCP, XRF	M4	Body sherd	Handmade
Monte Bernorio	MB2.12	TSCP, XRF	M4	Body sherd	Handmade
Monte Bernorio	MB2.13	TSCP, XRF	M4	Body sherd	Handmade
Monte Bernorio	MB2.14	TSCP, XRF	M4	Body sherd	Handmade
Monte Bernorio	MB2.15	TSCP, XRF, ICP-MS, XRD	M4	Body sherd	Handmade
Monte Bernorio	MB2.16	TSCP, XRF	M3.1	Body sherd	Handmade
Monte Bernorio	MB2.17	TSCP, XRF	M3.2	Body sherd	Handmade
Monte Bernorio	MB2.18	TSCP, XRF	M4	Body sherd	Handmade
Monte Bernorio	MB2.19	TSCP, XRF	M4	Body sherd	Handmade
Monte Bernorio	MB2.20	TSCP, XRF	M2.1	Body sherd	Handmade
Monte Bernorio	MB2.21	TSCP, XRF	M4	Body sherd	Handmade
Monte Bernorio	MB2.22	TSCP, XRF, ICP-MS, XRD	M4	Body sherd	Handmade
Monte Bernorio	MB2.23	TSCP, XRF	M3.2	Base	Handmade
Monte Bernorio	MB2.24	TSCP, XRF	M4	Body sherd	Handmade
Monte Bernorio	MB2.25	TSCP, XRF, XRD	M3.1	Body sherd	Handmade
Monte Bernorio	MB2.26	TSCP, XRF, SEM-EDS	M4	Body sherd	Handmade
Monte Bernorio	MB2.27	TSCP, XRF	M3.1	Body sherd	Handmade
Monte Bernorio	MBMW1.1	TSCP, XRF	M5	Fired mud walls	Finger prints
Monte Bernorio	MBMW1.2	TSCP, XRF	M5	Fired mud walls
Monte Bernorio	MBMW1.3	TSCP, XRF	M5	Fired mud walls
Monte Bernorio	MBG1	TSCP, XRF, ICP-MS		Terra rossa from area 4
Monte Bernorio	MBG2	XRF, ICP-MS		Profile east of site
Monte Bernorio	MBG3	XRF, ICP-MS		Keuper clays
Monte Bernorio	MBG4	XRF		Keuper clays
Monte Bernorio	MBG5	TSCP, XRF, ICP-MS		Keuper clays

## Sheet: S4_2
ICP-MS data in parts per million (ppm)
Sample	Site	Type	Fabric	Al2O3	CaO	Fe2O3	K2O	MgO	Na2O	P2O5	TiO2	45Sc	51V	52Cr	55Mn	59Co	60Ni	63Cu	66Zn	71Ga	85Rb	88Sr	89Y	90Zr	93Nb	133Cs	137Ba	139La (PAAS Normalised)	140Ce (PAAS Normalised)	141Pr (PAAS Normalised)	143Nd (PAAS Normalised)	147Sm (PAAS Normalised)	(PAAS Normalised)	157Gd (PAAS Normalised)	159Tb (PAAS Normalised)	161Dy (PAAS Normalised)	165Ho (PAAS Normalised)	166Er (PAAS Normalised)	169Tm (PAAS Normalised)	172Yb (PAAS Normalised)	175Lu (PAAS Normalised)	177Hf	181Ta	206Pb	232Th	238U	238U	LREE_HREE (PAAS Normalised)	LREE_HREE2
MB1.1-A	Monte Bernorio	Wheel-made Bernorio	M1.2	21.843	2.533	7.484	3.976	2.467	0.34	0.123	0.742	17.28	113.2	109.4	0.05	16.81	48.1	29.09	122.5	31.26	205.2	210.5	20.77	60.03	18.74	20.78	688.3	1.15	1.06	1.22	1.18	1.35	1.33	1.29	1.09	0.91	0.8	0.72	1.01	0.72	0.73	2.17	1.91	36.2	13.6	3.69	3.69	1.00192	204.13
MB1.2	Monte Bernorio	Wheel-made Bernorio	M1.1	20.274	3.284	6.83	3.657	2.239	0.352	0.403	0.795	16.81	105.1	107.8	0.07	18.41	51.63	35.41	152.1	29.96	200.6	170.9	21.43	50.09	20.25	20.16	786.5	1.24	1.16	1.32	1.29	1.46	1.46	1.39	1.17	0.94	0.8	0.7	0.77	0.66	0.66	1.75	1.81	37.96	13.7	2.5	2.5	1.11791	222
MB1.3	Monte Bernorio	Wheel-made Bernorio	M1.1	18.517	6.448	6.118	4.29	3.253	0.699	0.191	0.715	15.03	98.6	94.26	0.06	17.34	43.62	27.26	115.6	27.07	184.5	284.5	20.76	52.1	18.63	17.75	839.8	1.07	1.01	1.15	1.13	1.29	1.28	1.24	1.06	0.89	0.78	0.7	0.8	0.67	0.7	1.79	1.7	27.9	12.74	3.64	3.64	1.01282	194.53
MB1.8	Monte Bernorio	Wheel-made Bernorio	M1.1	17.015	4.654	5.743	3.178	2.376	0.259	0.496	0.691	14.01	83.17	89.7	0.07	15.83	38.67	22.05	141.4	25.2	164	239.9	20.55	49.15	18.07	16.18	854.3	1.08	1.03	1.16	1.14	1.28	1.27	1.26	1.06	0.89	0.77	0.68	0.77	0.66	0.66	1.73	1.97	33.24	14.2	3.08	3.08	1.0322	196.73
MB1.9	Monte Bernorio	Wheel-made Bernorio	M1.2	19.481	2.246	6.889	3.543	2.281	0.339	0.234	0.786	17.5	100.4	110.8	0.08	18.71	47.41	25.67	123.2	30.25	197.1	238.6	21.83	59.61	21.05	19.38	840.8	1.25	1.17	1.35	1.31	1.44	1.49	1.4	1.18	0.97	0.87	0.74	0.84	0.71	0.74	2	2.04	38.14	15.44	2.96	2.96	1.07428	224.56
MB1.11	Monte Bernorio	Wheel-made Bernorio	M1.1	17.185	4.365	5.522	3.208	2.131	0.366	0.321	0.689	14.82	106.1	92.76	0.04	13.14	41.36	25.31	99.79	25.06	174.4	321.5	19.79	52.15	17.23	16.57	816.1	1.08	1.05	1.16	1.13	1.29	1.26	1.21	1.04	0.87	0.76	0.68	0.78	0.69	0.69	1.79	1.56	25.63	13.03	2.29	2.29	1.03801	197.4
MB1.16	Monte Bernorio	Wheel-made Bernorio	M1.1	18.715	3.874	6.543	3.426	2.341	0.378	0.165	0.745	16.52	99.18	104.6	0.09	17.07	43.99	23.67	143.6	28.87	191.6	226.4	21.31	54.49	20.26	18.89	756.1	1.21	1.13	1.29	1.26	1.42	1.4	1.33	1.08	0.91	0.78	0.7	0.78	0.66	0.7	1.98	1.92	35.1	14.68	3.61	3.61	1.10797	215.63
MB1.21	Monte Bernorio	Wheel-made Bernorio	M1.2	19.367	1.641	7.053	3.472	1.887	0.327	0.107	0.768	18.25	114.2	113	0.05	17.64	46.92	25.99	127.8	30.35	198.9	201.4	24.71	72.53	21.05	17.81	718.4	1.28	1.13	1.37	1.33	1.5	1.52	1.44	1.21	1.03	0.9	0.82	0.92	0.82	0.84	2.38	2.2	31.11	16.97	3.07	3.07	1.01991	224.93
MB2.1	Monte Bernorio	Hand-made Bernorio	M4	11.328	17.693	2.937	2.581	1.054	0.328	0.422	0.408	9.31	51.05	52.02	0.03	5.07	14.63	20.7	84.5	18.61	149.2	238.4	12.53	50.31	13.89	13.23	733.2	0.5	0.44	0.5	0.48	0.55	0.51	0.56	0.51	0.46	0.42	0.4	0.48	0.42	0.43	1.7	1.7	17.79	9.94	1.49	1.49	0.812149	86.52
MB2.2	Monte Bernorio	Hand-made Bernorio	M4	8.422	17.035	4.634	1.697	4.845	0.317	0.903	0.417	14.77	91.58	81.27	0.07	13.8	44.47	41.31	62.03	11.68	65.68	118.4	16.92	42.41	8.21	5.2	760.9	0.49	0.44	0.57	0.58	0.71	0.76	0.79	0.74	0.68	0.63	0.59	0.68	0.59	0.61	1.29	0.7	26.05	5.98	1.99	1.99	0.668993	95.04
MB2.4	Monte Bernorio	Hand-made Bernorio	M4	12.263	17.112	5.647	0.349	0.313	0.157	0.614	0.612	12.71	88.07	76.16	0.05	11.15	34.27	57.98	46.29	16.33	19.8	114.6	21.1	68.48	15.22	3.07	707.8	0.78	0.8	0.85	0.82	0.98	1.01	1.01	0.94	0.86	0.8	0.74	0.85	0.73	0.77	2.23	1.41	20.31	10.17	1.46	1.46	0.783518	150.25
MB2.8	Monte Bernorio	Hand-made Bernorio	M4	9.16	19.386	2.963	1.803	0.848	0.206	0.425	0.378	9.12	63.37	52.97	0.03	6.83	26.16	31.07	63.91	12.98	96.65	203.9	24.53	38.7	9.3	10.57	576.8	0.72	0.61	0.8	0.81	1.02	1.1	1.16	0.99	0.84	0.76	0.68	0.75	0.62	0.64	1.23	1.05	13.46	7.91	1.56	1.56	0.784755	132.26
MB2.9	Monte Bernorio	Hand-made Bernorio	M4	8.724	25.619	4.764	0.521	0.377	0.127	0.782	0.451	9.18	51.33	56.44	0.04	7.61	30.01	17.67	75.48	11.55	29.79	169.5	18.77	53.45	11.11	7.4	524.4	0.61	0.58	0.67	0.66	0.76	0.77	0.77	0.68	0.62	0.59	0.55	0.63	0.54	0.55	1.71	1.18	12.48	7.29	1.07	1.07	0.82047	113.52
MB2.10	Monte Bernorio	Hand-made Bernorio	M2.3	10.449	20.176	5.157	0.639	0.444	0.148	0.887	0.656	11.15	86.18	71.27	0.04	11.3	34.7	26.44	57.3	14.72	36.89	117.6	21.96	77.56	16.25	8.32	429.6	0.85	0.89	0.97	0.95	1.11	1.11	1.12	1	0.88	0.8	0.74	0.86	0.75	0.78	2.48	1.44	18.98	10.86	1.8	1.8	0.848572	167.6
MB2.15	Monte Bernorio	Hand-made Bernorio	M4	9.278	20.757	4.328	1.634	0.943	0.154	0.161	0.482	8.69	65.37	55.67	0.07	15.92	35.86	34.57	76.67	13.24	88.28	102.5	18.75	56.96	11.33	10.97	543.5	0.76	0.75	0.88	0.85	0.97	0.99	0.96	0.83	0.73	0.67	0.62	0.71	0.62	0.63	1.89	1.06	14.68	7.76	2.12	2.12	0.897309	145.03
MB2.22	Monte Bernorio	Hand-made Bernorio	M4	11.063	14.398	3.403	2.231	0.831	0.215	0.584	0.391	7.78	53.12	47.27	0.03	6.55	14.54	15.15	49.13	16.83	139.1	157	15.14	40.53	12.22	10.64	747.2	0.7	0.6	0.81	0.8	0.94	0.83	0.93	0.79	0.65	0.55	0.48	0.53	0.45	0.47	1.46	1.68	20.4	10.78	1.71	1.71	0.966293	126.73
MG1	Monte Bernorio	Geo sample Bernorio	Null	14.143	1.152	6.686	1.465	0.767	0.152	0.19	0.53	12.45	202	183	0.04	12.45	64.82	8.92	88.23	22.63	117.9	53.88	48.87	93.9	13.91	13.1	196.8	1.15	1.07	1.53	1.61	2.13	2.06	2.31	1.95	1.69	1.54	1.38	1.56	1.35	1.41	3.1	1.45	31.67	18.87	3.11	3.11	0.72372	241.5
MG2	Monte Bernorio	Geo sample Bernorio	Null	0.503	42.13	0.137	0.255	0.204	0.591	0.028	0.02	1.61	1.71	2.26	0	1.1	4.4	2.45	2.3	0.82	9.11	79.8	1.33	4.83	0.79	0.5	16.61	0.03	0.03	0.04	0.04	0.05	0.05	0.06	0.05	0.05	0.04	0.04	0.04	0.04	0.04	0.14	0.16	1.16	0.53	0.23	0.23	0.721789	7.01
MG3	Monte Bernorio	Geo sample Bernorio	Null	8.695	11.851	3.879	2.117	5.622	0.161	0.124	0.464	8.8	87.5	55.36	0.06	11.19	29.3	18.05	61.56	13.17	89.78	241.7	17.82	75.27	11.05	11.9	347.1	0.63	0.61	0.69	0.68	0.79	0.82	0.84	0.74	0.68	0.62	0.58	0.67	0.59	0.61	2.43	1.86	14.75	8.11	3.77	3.77	0.794444	119.28
MG5	Monte Bernorio	Geo sample Bernorio	Null	9.91	10.2	4.556	2.691	6.328	0.158	0.088	0.453	10.41	86.06	63.12	0.14	14.67	62.22	12.39	54.96	15.2	130.2	128.1	17.63	61.37	11.35	16.16	269.1	0.62	0.62	0.7	0.69	0.8	0.85	0.85	0.76	0.67	0.63	0.59	0.69	0.59	0.63	1.95	0.9	7.32	8.71	2.21	2.21	0.79114	120.34
CG1	El Cerrito	Geo sample Cerrito	Null	7.128	18.854	3.214	1.572	1.995	0.173	0.163	0.328	7.21	72.38	48.98	0.02	9.11	25.95	17.05	47.58	11	72.17	304.8	18.89	47.06	8.7	6.43	279.7	0.62	0.51	0.64	0.64	0.72	0.75	0.79	0.68	0.61	0.57	0.52	0.6	0.51	0.53	1.53	0.94	19.59	6.64	4.15	4.15	0.804168	107.64
CG2	El Cerrito	Geo sample Cerrito	Null	8.103	20.155	3.764	1.584	1.21	0.183	0.132	0.359	8.36	82.81	61.47	0.05	10.46	31.49	13.92	47.14	12.33	86.7	203.8	24.95	69.75	9.75	8.08	234.5	0.74	0.56	0.74	0.75	0.88	0.92	0.98	0.86	0.77	0.72	0.65	0.76	0.64	0.67	2.16	0.85	16.2	7.74	1.93	1.93	0.758206	124.43
CG4	El Cerrito	Geo sample Cerrito	Null	13.113	5.532	11.852	2.914	1.845	0.153	0.16	0.511	6.17	172.5	87.69	0.04	29.51	79.44	38.6	128.7	20.07	70.63	142.5	17.15	84.57	14.11	5.37	240.4	0.57	0.58	0.65	0.63	0.75	0.79	0.8	0.74	0.68	0.64	0.61	0.7	0.61	0.64	2.7	1.05	22.75	7.48	4.49	4.49	0.730878	112.18
CG5	El Cerrito	Geo sample Cerrito	Null	4.968	23.709	2.104	1.174	1.463	0.159	0.143	0.249	8.4	47.48	37.42	0.02	6.9	28.83	13.65	46.07	7.67	57.19	271.6	14.47	45.51	6.55	4.13	178.8	0.42	0.34	0.44	0.44	0.52	0.55	0.59	0.51	0.47	0.45	0.41	0.48	0.41	0.43	1.47	0.6	15.86	4.76	1.52	1.52	0.72319	74.17
C1.1a	El Cerrito	Wheel-made Cerrito	C2.1	18.668	10.018	6.013	3.279	1.587	0.228	0.181	0.758	14.2	95.53	78.31	0.04	14.29	39.5	25.27	67.21	24.25	183.6	220.8	26.02	69.09	18.33	16.7	536.6	1.06	1.03	1.14	1.14	1.33	1.31	1.35	1.16	1.01	0.87	0.81	0.92	0.79	0.82	2.5	2.22	27.99	14.24	3.01	3.01	0.908027	198.18
C1.1b	El Cerrito	Wheel-made Cerrito	C2.1	18.555	9.857	5.97	3.287	1.58	0.226	0.176	0.748	14.14	95.08	77.19	0.04	13.39	38.55	25.14	66.99	24.91	186.6	218.9	24.31	67.33	18.13	16.57	531.3	1.04	0.94	1.13	1.15	1.27	1.29	1.31	1.12	0.97	0.84	0.76	0.85	0.73	0.77	2.38	2.68	27.18	14.15	2.95	2.95	0.927566	188.8
C1.3	El Cerrito	Wheel-made Cerrito	C2.1	19.415	9.948	6.278	3.389	1.653	0.362	0.116	0.778	14.31	96.79	77.44	0.04	13.99	41.55	22.42	68.42	25.71	193.8	219	19.58	59.37	18.5	18.05	530.1	1.09	1.05	1.17	1.16	1.33	1.3	1.32	1.08	0.89	0.77	0.68	0.76	0.64	0.65	2.06	2.53	26.16	14.22	2.83	2.83	1.04467	199.39
C1.11	El Cerrito	Wheel-made Cerrito	C2.1	18.083	8.815	5.799	3.281	1.492	0.264	0.167	0.701	13.58	90.28	73.67	0.04	13.07	39.72	22.08	71.63	23.91	173.9	284.4	19.1	59.34	16.95	15.34	607.2	1.03	0.99	1.1	1.11	1.27	1.26	1.24	1.06	0.88	0.76	0.67	0.77	0.66	0.76	2.15	1.75	27.05	13.57	2.63	2.63	0.991384	189.88
C1.13	El Cerrito	Wheel-made Cerrito	C3.1	13.595	13.999	4.97	3.023	2.342	0.345	0.412	0.656	11.26	70.22	62.13	0.05	10.06	34.55	20.46	68.63	18.26	146	507	17.53	56.14	16.11	13.39	560.7	0.85	0.76	0.91	0.91	1.03	0.97	1.06	0.9	0.79	0.7	0.64	0.72	0.63	0.64	1.95	2.13	11.67	11.37	2.9	2.9	0.891792	152.52
C1.14	El Cerrito	Wheel-made Cerrito	C2.1	18.271	11.131	6.078	3.122	1.591	0.264	0.322	0.745	13.63	91.02	85.95	0.04	14.03	41.22	21.76	72.19	24.84	193.1	313.9	28.89	74.82	21.17	17.34	529.8	1.07	0.95	1.13	1.15	1.32	1.33	1.4	1.21	1.08	0.97	0.88	1	0.89	0.88	2.63	5.82	27.49	14.41	3.71	3.71	0.836157	193.44
C6.3	El Cerrito	Wheel-made Cerrito	C2.1	19.197	4.923	6.935	3.738	1.714	0.336	0.333	0.744	15.91	114.6	93.78	0.05	11.32	43.32	20.73	66.87	26.89	179.4	243.6	22.57	77.73	18.09	21.74	683.3	1.02	0.98	1.08	1.07	1.22	1.2	1.26	1.11	0.98	0.9	0.83	0.96	0.82	0.84	2.56	1.94	17.73	14.24	2.71	2.71	0.852509	188.25
C6.5	El Cerrito	Wheel-made Cerrito	C2.1	19.046	4.3	6.437	3.879	1.795	0.246	0.114	0.81	15.36	108.1	89.67	0.04	17.65	47.68	24.88	75.3	27.02	233.3	302.5	26.59	83.28	20.37	24.54	573.2	1.04	0.92	1.1	1.11	1.27	1.27	1.3	1.14	1	0.9	0.84	0.96	0.83	0.86	2.73	2.23	26.95	14.14	2.94	2.94	0.856575	186.53
C7.1	El Cerrito	Wheel-made Cerrito	C2.1	18.923	4.169	6.478	3.846	1.836	0.26	0.127	0.807	15.66	109.8	91.5	0.04	18.01	48.02	25.66	78.69	27.84	236.1	308.2	22.98	76.46	20.62	24.67	583.1	1.1	1.05	1.17	1.16	1.33	1.31	1.33	1.14	0.98	0.88	0.8	0.91	0.78	0.8	2.62	1.94	27.33	14.77	2.96	2.96	0.933565	202.37
C10	El Cerrito	Hand-made Cerrito	C4.2	18.045	4.283	5.117	2.606	1.03	0.289	0.073	0.905	16.27	122.3	95.33	0.04	13.43	46.72	20.08	73.1	25.3	168.4	222.9	26.2	84.57	24.63	12.45	527.6	1.34	1.07	1.34	1.3	1.41	1.34	1.35	1.11	0.95	0.85	0.78	0.91	0.8	0.82	2.85	3.37	23.2	15.9	2.81	2.81	1.02932	218.77
C11.1	El Cerrito	Hand-made Cerrito	C4.1	18.886	4.732	4.797	2.821	0.984	0.364	0.078	0.961	16.16	105.4	98.87	0.03	10.99	42.49	23.31	68.03	25.6	186.5	206.5	22.65	72.05	22.5	17.29	664.2	1.23	1.14	1.24	1.21	1.29	1.27	1.21	1	0.85	0.78	0.72	0.84	0.74	0.77	2.39	2.7	34.15	15.47	2.61	2.61	1.06697	213.93
C12.1	El Cerrito	Hand-made Cerrito	C4.1	21.833	1.531	5.051	2.888	0.992	0.333	0.07	1.076	19.23	140.9	113.2	0.03	11.83	41.68	25.87	63.22	30.07	180.1	178.1	24.9	92.42	26.27	11.26	567.9	1.31	1.17	1.37	1.31	1.42	1.37	1.32	1.08	0.95	0.84	0.8	0.94	0.82	0.86	2.82	3.18	21.99	17.15	3.13	3.13	1.04507	226.85
C12.2	El Cerrito	Hand-made Cerrito	C4.2	14.247	3.382	5.217	2.403	1.06	0.405	0.224	0.923	13.42	101.3	83.96	0.1	14.59	38.1	27.12	89.14	20.49	127.1	213.9	34.78	92.91	21.47	9.85	519	1.24	1.13	1.27	1.29	1.43	1.36	1.52	1.28	1.17	1.07	0.99	1.13	0.97	1.01	3.16	2.63	25.74	14.78	2.71	2.71	0.845948	222.25
C12.3	El Cerrito	Hand-made Cerrito	C4.2	17.61	2.885	5.812	2.665	1.026	0.248	0.087	0.932	15.57	118.2	94.16	0.04	15.9	43.58	27.86	70.82	24.65	165.6	188.7	28.15	105.2	23.11	12.8	482.8	1.16	1.14	1.21	1.18	1.31	1.24	1.31	1.13	1.02	0.94	0.87	1.03	0.91	0.94	3.56	2.16	24.93	16.02	2.97	2.97	0.890829	213.34
C13.2	El Cerrito	Hand-made Cerrito	C5	17.601	9.731	3.609	2.873	1.55	0.721	0.123	0.669	14.08	149.5	105.7	0.02	14.6	59.06	36.56	84.37	22.29	131.5	468	44.32	71.83	16.06	9.69	451.8	1.44	1.37	1.76	1.84	2.19	2.34	2.3	2.01	1.76	1.54	1.37	1.52	1.28	1.32	2.48	1.76	24.91	12.06	2.81	2.81	0.834219	287.33
C13.3	El Cerrito	Hand-made Cerrito	C5	17.912	10.648	3.777	2.79	1.469	0.754	0.158	0.677	14.87	157.1	108.6	0.03	14.61	58.75	49.78	88.96	22.94	138.6	404.1	46.97	71.88	16.49	10.68	390.8	1.52	1.45	1.84	1.91	2.33	2.46	2.46	2.17	1.88	1.59	1.47	1.63	1.34	1.38	2.3	1.62	26.27	12.59	3.12	3.12	0.827049	302.99
C13.4	El Cerrito	Hand-made Cerrito	C4.1	19.452	2.668	4.842	3.09	1.05	0.723	0.065	0.958	17.28	121.9	100.5	0.03	10.16	34.71	25.17	61	26.57	161.8	227.6	22.25	81.67	23.43	11.61	444.2	1.25	1.16	1.28	1.25	1.35	1.33	1.24	1	0.86	0.77	0.72	0.85	0.76	0.8	2.7	3	24.53	15.49	2.72	2.72	1.0883	219.11
Light REE is green, Medium REE is Yellow, and Heavy REE is Red for good paper https://www.ncbi.nlm.nih.gov/pmc/articles/PMC7912669/pdf/peerj-09-10853.pdf
[truncated: 10 more columns]

## Sheet: S4_3
XRF raw data for samples from Monte Bernorio in parts per million (ppm)
SAMPLE	Type	Th	Sc
MB1.1	Wheel-made	17.195	21.52
MB1.2	Wheel-made	17.41	30.97
MB1.3	Wheel-made	14.73	55.365
MB1.4	Wheel-made	13.7	34.375
MB1.5	Wheel-made	15.31	55.285
MB1.6	Wheel-made	16.405	57.575
MB1.7	Wheel-made	16.33	31.97
MB1.8	Wheel-made	14.86	50.655
MB1.9	Wheel-made	17.63	19.525
MB1.10	Wheel-made	12.28	53.42
MB1.11	Wheel-made	15.63	40.195
MB1.12	Wheel-made	10.83	48.775
MB1.13	Wheel-made	15.325	29.91
MB1.14	Wheel-made	14.15	52.99
MB1.15	Wheel-made	15.895	17.765
MB1.16	Wheel-made	16.425	37.845
MB1.17	Wheel-made	17.51	17.17
MB1.18	Wheel-made	19.11	11.08
MB1.19	Wheel-made	14.45	47.365
MB1.20	Wheel-made	16.76	28.49
MB1.21	Wheel-made	13.385	16.075
MBMW1.1	Building material	7.61	84.475
MBMW1.2	Building material	6.83	102.92
MBMW1.3	Building material	7.355	96.015
MB2.1	Hand-made	11.235	79.47
MB2.2	Hand-made	8.31	89.45
MB2.3	Hand-made	10.555	128.41
MB2.4	Hand-made	12.05	55.185
MB2.5	Hand-made	8.405	152.95
MB2.6	Hand-made	9.74	98.17
MB2.7	Hand-made	9.575	116.49
MB2.8	Hand-made	9.54	83.825
MB2.9	Hand-made	9.01	148.27
MB2.10	Hand-made	12.245	119.82
MB2.11	Hand-made	12.125	92.305
MB2.12	Hand-made	9.765	144.535
MB2.13	Hand-made	8.81	138.375
MB2.14	Hand-made	12.795	90.415
MB2.15	Hand-made	10.77	132.28
MB2.16	Hand-made	15.185	82.015
MB2.17	Hand-made	14.9	59.07
MB2.18	Hand-made	12.73	116.83
MB2.19	Hand-made	12.19	122.63
MB2.20	Hand-made	9.76	108.765
MB2.21	Hand-made	9.615	146.9
MB2.22	Hand-made	10.97	53.275
MB2.23	Hand-made	17.63	70.18
MB2.24	Hand-made	13.305	88.25
MB2.25	Hand-made	12.435	101.425
MB2.26	Hand-made	9.23	58.76
MB2.27	Hand-made	18.185	55.935
MG1	Geo sample	21.36	7.875
MG2	Geo sample	3.005	126.43
MG3	Geo sample	12.71	68.475
MG4	Geo sample	9.025	99.48
MG5	Geo sample	10.09	59.14

## Sheet: S4_4
XRF raw data for samples from El Cerrito in parts per million (ppm)
SAMPLE	Type	Th	Sc
C1.1	Wheel-made	15.945	67.76
C1.2	Wheel-made	16.245	104.235
C1.3	Wheel-made	12.86	82.495
C1.4	Wheel-made	16.63	21.36
C1.5	Wheel-made	9.84	89.12
C1.6	Wheel-made	15.93	102.835
C1.7	Wheel-made	11.2	34.08
C1.8	Wheel-made	15.76	25.135
C1.10	Wheel-made	17.955	59.325
C1.11	Wheel-made	14.9	78.88
C1.12	Wheel-made	15.73	31.78
C1.13	Wheel-made	12.92	98.94
C1.14	Wheel-made	16.31	89.55
C1.15	Wheel-made	15.71	68.185
C7.1	Wheel-made	15.565	40.775
C7.2	Wheel-made	14.555	93.755
C8.1	Wheel-made	14.48	85.67
C9.1	Wheel-made	11.915	89.345
C6.1	Wheel-made	13.905	51.7
C6.2	Wheel-made	15.21	72.42
C6.3	Wheel-made	14.15	46.78
C6.4	Wheel-made	13.255	68.765
C6.5	Wheel-made	15.88	40.005
C6.6	Wheel-made	14.995	103.45
C14.1	Hand-made	17.91	27.325
C14.2	Hand-made	15.75	34.595
C14.3	Hand-made	14.175	63.605
C10.1	Hand-made	14.3	55.02
C10.2	Hand-made	18.62	37.875
C11.1	Hand-made	18.385	35.645
C11.2	Hand-made	18.465	32.975
C12.1	Hand-made	21.03	17.2
C12.2	Hand-made	19.76	25.72
C12.3	Hand-made	18.52	9.185
C13.1	Hand-made	14.01	56.775
C13.2	Hand-made	16.295	26.335
C13.3	Hand-made	15.31	34.75
C13.5	Hand-made	20.48	20.435
C13.6	Hand-made	16.6	33.265
C13.7	Hand-made	20.31	39.06
C13.8	Hand-made	18.47	32.485
BM1	BM	7.92	147.44
BM2	BM	6.905	137.685
BM3	BM	6.955	161
BM4	BM	2.67	66.27
BM5	BM	4.885	192.31
BM6	BM	3.46	155.89
BM7	BM	7.595	168.595
BM8	BM	5.485	132.14
BM9	BM	5.97	0
BM10	BM	7.395	200.01
CBM2	CBM	16.835	34.405
CBM3	CBM	17.12	54.375
CBM4	CBM	19.275	24.955
CBM5	CBM	8.76	155.885
CG1	Geo sample	3.83	194.755
CG2	Geo sample	9.45	95.13
CG3	Geo sample	10.72	114.22
CG4	Geo sample	8.69	161.375
CG5	Geo sample	4.51	257.68

## Sheet: S4_5
Mean, standard-deviation and coefficient of variation for combined hand-made and wheel-made samples based on ICP-MS ppm data from Monte Bernorio
Sample	Type	Mean	STDEV	CV
Al2O3	Wheel-made	19.2791	1.63527	8.48208
CaO	Wheel-made	3.498	1.50211	42.9419
Fe2O3	Wheel-made	6.60578	0.680422	10.3004
K2O	Wheel-made	3.62667	0.367437	10.1315
MgO	Wheel-made	2.37456	0.371812	15.6582
Na2O	Wheel-made	0.376778	0.125391	33.2799
P2O5	Wheel-made	0.239889	0.138179	57.6011
TiO2	Wheel-made	0.738333	0.0391024	5.29604
V	Wheel-made	0.0103556	0.000982486	9.48752
Cr	Wheel-made	0.0107444	0.00161331	15.0153
Ni	Wheel-made	0.00471111	0.000679052	14.4138
Zn	Wheel-made	0.0127667	0.00158666	12.4282
Sr	Wheel-made	0.0233667	0.00457329	19.5719
Zr	Wheel-made	0.00562222	0.00074293	13.2142
Ba	Wheel-made	0.0775556	0.00678677	8.75085
Al2O3	Hand-made	10.0859	1.38886	13.7703
CaO	Hand-made	19.022	3.35386	17.6315
Fe2O3	Hand-made	4.22912	1.02024	24.1242
K2O	Hand-made	1.43188	0.83143	58.0658
MgO	Hand-made	1.20687	1.49612	123.967
Na2O	Hand-made	0.2065	0.0774541	37.5081
P2O5	Hand-made	0.59725	0.257106	43.0483
TiO2	Hand-made	0.474375	0.104519	22.033
V	Hand-made	0.0068625	0.00174596	25.4421
Cr	Hand-made	0.00615	0.00126152	20.5125
Ni	Hand-made	0.0029375	0.00102531	34.904
Zn	Hand-made	0.0064375	0.00137938	21.4272
Sr	Hand-made	0.0152875	0.0048587	31.7822
Zr	Hand-made	0.00535	0.00138048	25.8033
Ba	Hand-made	0.0628	0.0124758	19.8659

## Sheet: S4_6
Mean, standard-deviation and coefficient of variation for combined hand-made and wheel-made samples based on ICP-MS ppm data from Monte Bernorio
Sample	Type	Mean	STDEV	CV
Al2O3	Wheel-made	18.1948	1.77758	9.76971
CaO	Wheel-made	8.57333	3.40307	39.6936
Fe2O3	Wheel-made	6.10644	0.545142	8.92733
K2O	Wheel-made	3.42711	0.315652	9.21045
MgO	Wheel-made	1.73222	0.253737	14.6481
Na2O	Wheel-made	0.281222	0.0521531	18.5452
P2O5	Wheel-made	0.216444	0.110051	50.845
TiO2	Wheel-made	0.0102222	0.00848201	82.9762
V	Wheel-made	0.00968244	0.00132312	13.6651
Cr	Wheel-made	0.00810711	0.00101084	12.4685
Ni	Wheel-made	0.00415678	0.000430448	10.3553
Zn	Wheel-made	0.00706589	0.000415581	5.88152
Sr	Wheel-made	0.0290922	0.00902837	31.0336
Zr	Wheel-made	0.00692844	0.00095076	13.7226
Ba	Wheel-made	0.0570589	0.00503826	8.82993
Al2O3	Hand-made	18.1983	2.12727	11.6894
CaO	Hand-made	4.9825	3.36853	67.6073
Fe2O3	Hand-made	4.77775	0.739145	15.4706
K2O	Hand-made	2.767	0.207871	7.5125
MgO	Hand-made	1.14512	0.227397	19.8579
Na2O	Hand-made	0.479625	0.214875	44.8007
P2O5	Hand-made	0.10975	0.0560809	51.0988
TiO2	Hand-made	0.004875	0.00538351	110.431
V	Hand-made	0.0127075	0.00202061	15.901
Cr	Hand-made	0.010004	0.000922264	9.21896
Ni	Hand-made	0.00456362	0.000893867	19.5868
Zn	Hand-made	0.007483	0.00112556	15.0416
Sr	Hand-made	0.0263725	0.0108971	41.3199
Zr	Hand-made	0.00840662	0.0012208	14.5219
Ba	Hand-made	0.0506038	0.00845666	16.7115

## Sheet: S4_7
Combined ICP-MS data in ppm of wheel-made samples from surroundings of El Cerrito, from Igea et al. (2008) and Saiz et al. (2009)
Sample	Type	Na2O	MgO	Al2O3	K2O	CaO	TiO2	Fe2O3	MnO	Ba	Sr
Ca1	Camañas	0.3	2.85	19.9	4.58	12.21	0.64	6.72	0.06	0.0487	0.031
Ca2	Camañas	0.21	2.43	19.47	4.46	7.3	0.66	6.38	0.07	0.0916	0.0258
Ca3	Camañas	0.21	2.65	16.08	3.28	14.74	0.55	5.41	0.05	0.1243	0.0377
AlCV1	Cerrá La Viña I	0.16	0.87	19.9	1.36	12.02	0.76	5.49	0.03	0.0545	0.0175
AlCV2	Cerrá La Viña I	0.14	0.48	17.32	1.09	8.17	0.78	5.4	0.03	0.0497	0.0105
AlCV3	Cerrá La Viña I	0.12	0.36	17.16	1.16	13.22	0.83	5.4	0.03	0.0396	0.0169
AII1	Allueva II	0.1	0.38	13.58	1.27	4.68	0.59	3.72	0.02	0.0423	0.0104
AII2	Allueva II	0.1	0.44	14.16	1.2	6.87	0.53	4.03	0.08	0.0444	0.0159
AII3	Allueva II	0.12	0.43	16.01	1.19	5.57	0.7	4.51	0.02	0.043	0.0121
VaVI1	Vicarios	0.19	1.85	16.95	3.68	13.84	0.58	5.66	0.04	0.0404	0.0247
VaVI2	Vicarios	0.2	1.78	19.7	4.3	6.61	0.65	6.39	0.05	0.0451	0.0207
VaVI3	Vicarios	0.19	1.82	17.64	4.03	8.51	0.54	5.56	0.05	0.0454	0.0197
VaVII1	Vicarios	0.26	2.03	18.97	4.28	4.57	0.63	6.17	0.05	0.0425	0.019
VaVII2	Vicarios	0.32	2.03	19.63	4.46	8.45	0.61	6.18	0.04	0.0445	0.0199
VaVII3	Vicarios	0.22	2.02	14.97	3.43	4.65	0.43	4.5	0.03	0.0509	0.019
VaLa1	Escobares	0.19	2.11	17.71	3.97	9.45	0.59	5.64	0.04	0.0461	0.0256
VaLa2	Escobares	0.17	3.92	18.47	4.36	6.17	0.7	6.41	0.06	0.0568	0.0414
VaEs1	Escobares	0.19	4.82	21.09	4.7	5.99	0.66	6.69	0.04	0.0531	0.023
VaEs2	Escobares	0.19	2.1	20.38	4.05	12.85	0.68	7	0.06	0.0449	0.0285
VaEs3	Escobares	0.21	5.96	21.06	4.69	5.01	0.69	6.75	0.04	0.058	0.0263
OTTe1	Las Tejadas	0.16	3.71	16.09	6.29	0.47	0.58	7.1	0.1	0.0423	0.0111
OTTe2	Las Tejadas	0.22	5.67	18.8	7.03	1.28	0.66	6.77	0.08	0.0597	0.0145
OTTe3	Las Tejadas	0.26	10.85	19.87	3.76	8.37	0.77	6.71	0.07	0.0684	0.0727
C1.1a	El Cerrito	0.228	1.587	18.668	3.279	10.018	0.005	6.013	0.04	0.05366	0.02208
C1.1b	El Cerrito	0.226	1.58	18.555	3.287	9.857	0.006	5.97	0.04	0.05313	0.02189
C1.3	El Cerrito	0.362	1.653	19.415	3.389	9.948	0.003	6.278	0.04	0.05301	0.0219
C1.11	El Cerrito	0.264	1.492	18.083	3.281	8.815	0.002	5.799	0.04	0.06072	0.02844
C1.13	El Cerrito	0.345	2.342	13.595	3.023	13.999	0.012	4.97	0.05	0.05607	0.0507
C1.14	El Cerrito	0.264	1.591	18.271	3.122	11.131	0.021	6.078	0.04	0.05298	0.03139
C6.3	El Cerrito	0.336	1.714	19.197	3.738	4.923	0.002	6.935	0.05	0.06833	0.02436
C6.5	El Cerrito	0.246	1.795	19.046	3.879	4.3	0.018	6.437	0.04	0.05732	0.03025
C7.1	El Cerrito	0.26	1.836	18.923	3.846	4.169	0.023	6.478	0.04	0.05831	0.03082
TFCa1	Barranco Cañada	0.19	7.07	15.9	3.94	6.76	0.71	6.54	0.0504	0.037	0.0997
TFCa2	Barranco Cañada	0.15	0.67	8.49	3.19	0.77	0.4	1.4	0.008	0.0382	0.0107
TFCa3	Barranco Cañada	0.12	0.75	11.76	1.21	2.5	0.81	2.3	0.008	0.0272	0.0194
Mo1	Mojón de Ibdes	0.1	0.32	10.48	0.65	1.13	0.5	1.9	0.003	0.0249	0.0047
Mo2	Mojón de Ibdes	0.15	0.7	13.16	2.59	3.01	0.64	4.01	0.01	0.038	0.007
Mo3	Mojón de Ibdes	0.1	0.44	8.33	0.73	0.76	0.66	1.57	0.0034	0.0176	0.0048
FuRD1	La Rodriga	0.13	0.54	9.35	1.84	0.64	0.41	1.4	0.0043	0.0336	0.0057
FuRD2	La Rodriga	0.12	0.69	15.36	2.07	0.53	0.79	3.28	0.0029	0.0271	0.0063
FuRD3	La Rodriga	0.12	0.48	15.79	2.03	0.63	0.79	3.4	0.0029	0.0252	0.0052
CoMD1	Modojos II	0.12	0.72	18.49	3.13	0.75	0.71	4.04	0.0097	0.0451	0.0154
CoMD2	Modojos II	0.14	0.68	14.87	2.99	0.79	0.67	3.3	0.0053	0.039	0.0144
CoMD3	Modojos II	0.08	0.51	12.72	2.48	0.92	0.57	3.14	0.0122	0.0427	0.0066
AH1	Hortezuelas III	0.2	2.44	15.24	4.43	0.67	0.53	5.64	0.0146	0.0567	0.0325
AH2	Hortezuelas III	0.12	0.64	12.98	2.07	0.25	0.71	2.5	0.0036	0.0343	0.0116
AH3	Hortezuelas III	0.13	0.69	13.9	2.28	0.41	0.75	2.57	0.0036	0.0376	0.0154
