# Supplementary material for: Capturing technological crossovers between clay crafts: An archaeometric perspective on the emergence of workshop production in Late Iron Age northern Spain
Source: PLoS One. 2023 May 5;18(5):e0283343. doi: 10.1371/journal.pone.0283343 (PMC10162541; doi:10.1371/journal.pone.0283343)
Supplement: S5 File — (R) [file pone.0283343.s005.R]

# R code for figures 4, 5, 6, 7, 10 and 11
# Capturing technological crossovers
# B.G. de Groot, K. Badreshany, J.F. Torres-Martinez & M. Fernandez-Gotz
# ca. Beatrijs.de.Groot@ed.ac.uk

library(ggplot2)
library(dplyr)
library(directlabels)
library(tidyverse)
library(ggpubr)
library(grid)
library(gridExtra)


setwd("~/User/S4")

### Figure 6 
### Load ICP-MS data

data<-read.csv(file="S4.2.csv")

data_1=data[1:41,]
Group <- data_1$Type
Label <- data_1$Sample
colnames(data_1)

g<-ggplot(data=data_1,aes(x=LREE_HREE..PAAS.Normalised.,y=LREE_HREE2)) +
	geom_point(aes(col=Group),shape=20, cex=8)+
	scale_color_manual(values=c("coral1","brown3","cadetblue",'dodgerblue4',"goldenrod3",'orange'))+
	xlab("LREE/HREE (PAAS Normalised)")+
	ylab("LREE+HREE")+
	theme(legend.title = element_text(size=14))+
	theme(legend.text = element_text(size=13))+
	theme_light()+
	theme(text = element_text(size = 15))

ggsave(file="FIG4.tiff",g,width=15,height=10, bg='white',dpi=600)


### Figures 7 and 11
### load XRF data 

data_2<-read.csv(file="S4_3.csv")
data_3<-read.csv(file="S4_4.csv")

Group1<-data_2$Type
Label1<-data_2$SAMPLE

Group2<-data_3$Type
Label2<-data_3$SAMPLE


# select Cerrito ICP-MS data

C<-data[21:41,]
Group <- C$Type
Label <- C$Sample
colnames(C)

# create plots 

A<-ggplot(data=C,aes(x=LREE_HREE..PAAS.Normalised.,y=LREE_HREE2)) +
	geom_point(aes(col=Group),shape=20, cex=6)+
	scale_color_manual(values=c("brown3", 'dodgerblue4', 'orange')) +
	geom_text(aes(label=Label),check_overlap=T, size=4, hjust = 0, nudge_x = 0)+
	xlab("LREE/HREE (PAAS Normalised)")+
	ylab("LREE+HREE")+
	theme_light()

B<-ggplot(data=C,aes(x=Cr_Th,y=Cs_Rb)) +
	geom_point(aes(col=Group),shape=20, cex=6)+
	scale_color_manual(values=c("brown3", 'dodgerblue4', 'orange')) +
	geom_text(aes(label=Label),check_overlap=T, size=4, hjust = 0, nudge_x = 0.02)+
	xlab("Cr/Th")+
	ylab("Cs/Rb")+
	theme_light()

C<-ggplot(data=C,aes(x=Th_Co,y=La_Sc..PAAS.Normalised.)) +
	geom_point(aes(col=Group),shape=20, cex=6)+
	scale_color_manual(values=c("brown3", 'dodgerblue4', 'orange')) +
	geom_text(aes(label=Label),check_overlap=T, size=4, hjust = 0, nudge_x = 0.02)+	
	xlab("Th/Co") +	
	ylab("La/Sc (PAAS Normalised)")+
	theme_light()

D<-ggplot(data=data_3,aes(x=Th,y=Sc)) +
	geom_point(aes(col=Group2),shape=20, cex=6)+
	scale_color_manual(values=c('Pink3','cadetblue','brown3', 'dodgerblue4','orange')) +
	geom_text(aes(label=Label2),check_overlap=T, size=4, hjust = 0.1, nudge_x = 0.2)+
	xlab("Th")+
	ylab("Sc")+
	theme_light()

g<-grid.arrange(arrangeGrob(A + theme(legend.position = "none")),
		arrangeGrob(B + theme(legend.position = "none")), 
		arrangeGrob(C + theme(legend.position = "none")),
		arrangeGrob(D + theme(legend.position = "bottom")),
             ncol = 2, nrow = 2) 

ggsave(file="Fig5.tiff",g,width=20,height=10, bg='white',dpi=600)


# Select Monte Bernorio ICP-MS data 

MB<-data[1:20,]
Group <- MB$Type
Label <- MB$Sample
colnames(MB)

# create plots

A<-ggplot(data=MB,aes(x=LREE_HREE..PAAS.Normalised.,y=LREE_HREE2)) +
	geom_point(aes(col=Group),shape=20, cex=6)+
	scale_color_manual(values=c("brown3", 'dodgerblue4','orange')) +
	geom_text(aes(label=Label),check_overlap=T, size=3.5, hjust = 0, nudge_x = 0.01)+
	xlab("LREE/HREE (PAAS Normalised)")+
	ylab("LREE+HREE")+
	theme_light()
	
B<-ggplot(data=MB,aes(x=Cr_Th,y=Cs_Rb)) +
	geom_point(aes(col=Group),shape=20, cex=6)+
	scale_color_manual(values=c("brown3", 'dodgerblue4','orange')) +
	geom_text(aes(label=Label),check_overlap=T, size=3.5, hjust = 0, nudge_x = 0.02)+
	xlab("Cr/Th")+
	ylab("Cs/Rb")+
	theme_light()

C<-ggplot(data=MB,aes(x=Th_Co,y=La_Sc..PAAS.Normalised.)) +
	geom_point(aes(col=Group),shape=20, cex=6)+
	scale_color_manual(values=c("brown3", 'dodgerblue4','orange')) +
	geom_text(aes(label=Label),check_overlap=T, size=3.5, hjust = 0, nudge_x = 0.02)+	
	xlab("Th/Co") +	
	ylab("La/Sc (PAAS Normalised)")+
	theme_light()

D<-ggplot(data=data_2,aes(x=Th,y=Sc)) +
	geom_point(aes(col=Group1),shape=20, cex=6)+
	scale_color_manual(values=c('cadetblue','brown3', 'dodgerblue4','orange')) +
	geom_text(aes(label=Label1),check_overlap=T, size=4, hjust = 0.1, nudge_x = 0.2)+
	xlab("Th")+
	ylab("Sc")+
	theme_light()

g<-grid.arrange(arrangeGrob(A + theme(legend.position = "none")),
		arrangeGrob(B + theme(legend.position = "none")), 
		arrangeGrob(C + theme(legend.position = "none")),
		arrangeGrob(D + theme(legend.position = "bottom")),
             ncol = 2, nrow = 2) 

ggsave(file="Fig10.tiff",g,width=20,height=10, bg='white',dpi=600)


### Figures 9 and 12
### CV of ICP-MS data Monte Bernorio and Cerrito

# load Coeficient of Variation data
# Replicate below with S4_6.csv for Fig 11

data_3<-read.csv(file="S4_5.csv")

Type<-data_3$Type
Elements<-data_3$Sample

# line plot CV

A<-ggplot(data_3,aes(x=Elements, y=CV, group=Type)) +
    geom_line(aes(color=Type),lwd=1.2)+
	geom_point(aes(color=Type),cex=2)+
	scale_color_manual(values=c("#004C99", "#FF9933")) +
	theme(legend.position="bottom")+
	theme_minimal()+
	ylab("CV")+
	theme(text = element_text(size = 20))

# scatter plot Mean - STDev

B<-ggplot(data_3, aes(x=Mean,  y=STDEV, color=Type))+
	geom_point(aes(color=Type),cex=3)+
	geom_smooth(method=lm, se=F, linetype="dashed", fullrange=T)+
	scale_color_manual(values=c("#004C99", "#FF9933")) +
	theme(legend.position="bottom")+
	theme_minimal()+
	theme(text = element_text(size = 20))

g<-grid.arrange(arrangeGrob(A + theme(legend.position = "none")),
		arrangeGrob(B + theme(legend.position = "top")), 
             ncol = 2,nrow = 1, 
             widths=c(1.5,1))

ggsave(file="Fig11.tiff",g,width=30,height=10, dpi=300)


### Figure 8
### Ternary diagram of wheel-made samples in Cerrito area 
### Based on ICP readings published in Saiz_et_al 2009

# load ggtern
library(ggtern)

# load ICP-MS data
data_4<-read.csv(file="S4_7.csv")

Legend<-data_4$Type
Label3<-data_4$Sample

plot <- ggtern(data_4,aes(y=MgO, x=K2O, z=Al2O3)) +
  theme_nomask() + #Allow Labels to Spool Over Edges
  geom_point_swap(aes(color=Legend),shape=21, cex=5) +
  theme_legend_position(x="middleleft")+
	theme(legend.title = element_text(size=14))+
	theme(legend.text = element_text(size=13))

plot + scale_color_brewer(palette="Paired")
